# Supplementary material for: The Influence of COVID-19 on Out-Hospital Cardiac Arrest Survival Outcomes: An Updated Systematic Review and Meta-Analysis
Source: J Clin Med. 2021 Nov 27;10(23):5573. doi: 10.3390/jcm10235573 (PMC8658174; doi:10.3390/jcm10235573)
Supplement: Supplementary file 1 [file jcm-10-05573-s001.zip]

Archive with 1 entries (1 files):
- jcm-1461634-supplementary.pdf
